# Supplementary material for: Thermal and Mechanical Properties of Esterified Lignin in Various Polymer Blends
Source: Molecules. 2021 May 27;26(11):3219. doi: 10.3390/molecules26113219 (PMC8198513; doi:10.3390/molecules26113219)
Supplement: Supplementary file 1 [file molecules-26-03219-s001.zip]

Archive with 1 entries (1 files):
- molecules-1174636-supplementary.pdf
